# Supplementary material for: A Comparative Study of Serum Pharmacochemistry of Kai-Xin-San in Normal and AD Rats Using UPLC-LTQ-Orbitrap-MS
Source: Pharmaceuticals (Basel). 2022 Dec 26;16(1):30. doi: 10.3390/ph16010030 (PMC9866203; doi:10.3390/ph16010030)
Supplement: Supplementary file 1 [file pharmaceuticals-16-00030-s001.zip]

Archive with 1 entries (1 files):
- pharmaceuticals-2077681-supplementary.pdf
